# Supplementary material for: No association between genetic variants in MAOA, OXTR, and AVPR1a and cooperative strategies
Source: PLoS One. 2020 Dec 23;15(12):e0244189. doi: 10.1371/journal.pone.0244189 (PMC7757875; doi:10.1371/journal.pone.0244189)
Supplement: S1 Data — (CSV) [file pone.0244189.s011.csv]

session	id_game	gender	id_gen	uninf_contr	inf_contr_0	inf_contr_1	inf_contr_2	inf_contr_3	inf_contr_4	inf_contr_5	inf_contr_6	inf_contr_7	inf_contr_8	inf_contr_9	inf_contr_10	inf_contr_11	inf_contr_12	inf_contr_13	inf_contr_14	inf_contr_15	inf_contr_16	inf_contr_17	inf_contr_18	inf_contr_19	inf_contr_20	OXTR_1	OXTR_2	AVPR1_1	AVPR1_2	MAOA_1	MAOA_2
1	11131	0	11131	0	0	0	0	0	0	0	0	0	0	0	0	0	0	0	0	0	0	0	0	0	0	A	A	341	343	360
1	11242	1	11242	7	0	0	1	2	3	4	5	6	7	8	9	10	11	12	13	14	15	16	17	18	19	G	A	335	343
1	11353	0	11353	4	1	2	1	2	2	1	2	4	4	4	4	3	3	3	2	4	4	4	4	4	5	G	G	339	345	360
1	11464	1	11464	7	1	2	3	4	5	6	7	8	9	10	11	12	13	14	15	16	17	18	0	0	0	G	G	339	341	330
1	11575	1	11575	5	1	1	1	2	2	3	4	4	5	5	6	6	7	7	7	8	8	9	9	9	9	G	G	339	348	360
1	11686	0	11686	8	1	3	5	4	2	3	3	3	2	5	2	11	2	8	8	8	1	1	1	0	0	G	G	343	345	330	360
1	11797	1	11797	10	0	0	0	0	1	1	3	4	5	4	5	5	6	6	7	7	8	8	9	9	9	A	A	337	341	330
1	11808	1	11808	7	1	2	3	2	1	3	5	6	7	5	7	7	10	9	11	6	9	15	12	10	0	G	G	341	341	330
1	11919	0	11919	8	0	3	3	3	5	5	7	7	9	9	11	11	13	13	15	15	15	15	15	15	15	A	A	335	339	330
1	12030	0	12030	5	0	2	2	2	4	3	6	6	4	9	2	3	4	3	2	3	2	0	1	2	0	G	G	339	345	330	360
1	12142	0	12142	8	0	0	1	2	3	4	5	6	7	8	10	10	11	12	13	14	15	16	17	18	19	G	A	339	343	330	360
1	12254	1	12254	20	20	20	20	20	20	20	20	20	20	20	20	20	20	20	20	20	20	20	20	20	20	G	G	337	351	330
1	12366	0	12366	15	0	0	2	2	3	4	5	6	6	6	7	8	7	6	7	8	8	9	9	12	15	G	G	343	345	360
1	12478	0	12478	10	0	10	9	8	7	6	5	4	3	2	1	0	0	0	0	0	0	0	0	0	0	G	A	339	347	330
1	12580	1	12580	5	0	1	1	2	2	3	3	4	4	5	5	6	6	7	7	8	8	9	9	10	10	N	N	352	354	390
1	12692	1	12692	9	0	0	1	1	2	3	2	3	3	4	4	4	4	5	6	5	5	6	6	6	7	G	G	335	337	360
1	12704	0	12704	6	0	10	12	6	5	11	4	0	7	0	2	5	2	4	2	1	3	3	2	4	3	G	A	339	341	330	360
1	12816	1	12816	8	2	2	4	5	3	6	6	8	9	10	9	8	5	5	4	3	2	2	1	1	0	G	G	339	343	330
1	13040	0	13040	5	0	1	2	3	4	5	6	9	9	10	12	10	12	14	14	15	17	17	19	19	20	A	A	337	345	360
2	13153	1	13153	10	0	2	2	3	3	5	7	10	12	15	16	1	15	15	16	14	15	20	19	20	3	G	G	337	349	330
2	13266	0	13266	12	5	2	3	4	4	5	6	7	7	7	8	9	9	12	12	12	12	12	12	12	12	G	G	341	343	330	420
2	13379	0	13379	0	0	0	0	0	1	1	3	2	2	2	2	2	3	2	3	3	3	4	4	3	1	G	A	339	341	360
2	13482	1	13482	4	1	1	1	1	1	2	2	2	2	3	3	3	3	4	4	4	4	4	4	5	5	G	G	339	345	330
2	13595	0	13595	5	0	1	2	3	4	5	6	7	8	9	10	11	12	13	14	15	16	17	18	19	20	A	A	347	352
2	13608	1	13608	20	20	20	20	20	20	20	20	20	20	20	20	20	20	20	20	20	20	20	20	20	20	G	A	339	343	330
2	13711	1	13711	5	0	0	0	1	3	3	2	4	6	13	10	7	14	11	18	15	20	20	20	20	20	A	A	339	341	360
2	13824	0	13824	6	1	3	3	8	5	8	7	2	5	11	8	13	8	11	7	8	9	15	2	1	3	G	G	341	345	360
2	13937	1	13937	2	6	5	4	3	2	1	4	3	2	1	10	2	3	3	4	5	4	3	2	1	0	G	G	0	0
2	14050	1	14050	7	6	1	4	8	11	15	18	19	20	5	17	2	9	3	6	7	5	8	9	10	2	G	G	339	346	360
2	14164	1	14164	4	0	1	1	4	4	4	5	5	8	8	8	12	12	12	15	15	15	15	20	20	20	G	G	343	354	330
2	14278	0	14278	5	9	9	8	8	7	7	6	6	5	5	4	2	2	2	1	1	1	0	0	0	0	G	A	337	343	360
2	14382	0	14382	5	0	0	1	2	2	4	4	3	2	1	1	8	7	6	6	5	4	3	2	2	0	G	G	343	353	360
2	14496	0	14496	2	2	3	0	2	1	2	4	7	8	8	0	7	0	4	3	2	2	7	7	7	20	G	G	339	354	360
2	14500	0	14500	15	0	0	2	2	4	4	6	6	8	8	10	10	12	12	14	14	16	16	18	18	20	G	G	343	345	360
2	14614	1	14614	5	1	0	0	1	2	1	4	3	4	5	5	4	3	2	6	5	4	3	2	1	4	G	G	339	345	360
2	14728	0	14728	7	1	1	1	1	2	2	2	2	3	3	3	3	2	3	2	3	2	3	2	1	1	G	A	339	345	330
2	14832	0	14832	2	0	1	1	1	2	3	4	5	6	7	8	9	10	9	8	7	6	5	4	3	0	G	G	331	345	330	360
2	14946	1	14946	5	1	1	4	1	2	5	8	3	4	5	2	9	6	3	10	7	4	7	6	3	4	G	G	343	345	330
2	15060	1	15060	10	2	3	4	5	8	10	11	13	15	16	18	16	14	15	13	11	10	8	5	4	3	A	A	339	341	360
3	15175	0	15175	8	5	5	6	4	7	6	6	5	5	6	7	10	10	10	12	10	12	15	15	15	15	G	G	335	339
3	15280	0	15280	0	0	0	0	0	1	1	1	1	2	2	2	2	2	2	2	3	3	3	3	10	10	G	A	324	345	360
3	15395	1	15395	0	0	1	2	2	2	3	3	4	4	4	5	5	6	6	7	7	8	8	9	9	10	A	A	339	341	330
3	15400	0	15400	7	0	2	2	2	4	4	4	4	10	10	10	10	12	12	12	20	20	20	20	20	20	G	G	337	353	330	360
3	15515	0	15515	10	0	4	6	5	10	10	10	10	10	10	10	10	10	10	10	10	10	10	10	10	10	G	A	339	339	330	360
3	15620	1	15620	4	0	3	2	2	2	3	3	6	6	6	7	5	5	4	4	3	3	2	2	1	1	G	A	345	347	330
3	15735	0	15735	6	0	0	0	1	2	3	4	5	5	5	5	5	6	6	7	7	8	8	9	9	10	G	A	339	339
3	15840	1	15840	8	0	0	0	2	2	2	3	5	5	6	8	8	10	11	13	13	15	15	20	20	20	G	G	343	356	330
3	15955	0	15955	4	0	0	1	4	4	3	3	4	5	5	6	8	6	6	8	7	7	9	7	5	0	A	A	345	353	330	360
3	16070	1	16070	20	0	3	5	7	6	5	4	3	2	1	0	20	20	20	20	20	20	20	20	20	20	G	G	343	347	330
3	16186	0	16186	5	0	0	0	0	1	1	1	1	1	1	1	2	2	2	2	3	3	4	4	4	5	G	A	337	339	360
3	16292	0	16292	5	2	4	6	8	9	10	11	13	1	7	9	2	3	6	7	8	4	5	9	11	12	G	G	347	351	360
3	16308	0	16308	10	0	2	4	6	9	10	11	11	11	8	7	6	6	6	5	5	4	3	2	0	0	G	G	339	345	330	360
3	16414	1	16414	2	0	0	2	2	7	3	3	3	3	3	4	4	4	3	3	3	3	3	2	2	2	G	A	347	354
3	16520	1	16520	0	0	0	0	0	0	0	0	0	0	0	0	0	0	0	0	0	0	0	0	0	0	G	G	337	347
3	16636	0	16636	0	0	1	1	1	1	1	1	1	1	1	1	0	0	0	0	0	0	0	0	0	0	G	A	341	341	330	360
3	16742	1	16742	10	0	0	0	1	2	3	4	5	6	7	8	9	10	11	12	13	14	15	16	17	18	G	G	339	353	360
3	16858	1	16858	6	0	1	3	4	6	5	8	6	8	5	5	1	10	6	7	5	3	7	4	1	1	G	G	326	343	360
3	16964	1	16964	6	2	2	2	3	3	6	6	9	8	11	12	12	12	12	12	11	12	13	16	17	20	G	G	337	339	330
3	17080	0	17080	8	3	5	6	4	6	5	7	5	7	7	8	9	10	10	10	12	13	13	14	15	15	G	G	347	351	360
4	17197	1	17197	8	0	1	2	3	4	5	6	7	8	9	10	10	10	10	10	10	10	10	10	10	20	G	A	341	353
4	17204	0	17204	5	0	1	1	2	3	5	5	6	7	7	7	7	7	7	7	7	7	7	7	7	7	G	G	339	339	360
4	17311	1	17311	5	0	0	1	1	2	2	3	3	4	4	5	5	5	5	5	5	5	5	5	5	5	G	A	335	341	360
4	17428	1	17428	8	2	2	2	3	5	5	2	2	3	2	5	5	5	3	1	1	1	1	1	1	10	G	G	345	345	360
4	17535	0	17535	6	0	1	2	5	5	6	7	7	7	7	7	5	6	7	8	8	9	10	11	11	11	N	N	341	353	330	360
4	17642	0	17642	6	3	5	6	6	7	8	8	9	10	11	12	9	9	7	7	7	7	7	7	8	8	G	G	345	353	330	360
4	17759	1	17759	5	0	1	1	1	1	1	2	2	3	3	3	3	3	4	4	4	4	4	4	5	5	A	A	341	343	360
4	17866	0	17866	7	1	1	1	2	2	3	3	4	4	5	5	5	5	6	6	6	7	7	8	9	9	G	G	341	343	330	360
4	17973	0	17973	7	0	1	2	3	3	3	3	3	4	5	6	4	3	3	3	2	2	2	1	1	1	G	A	341	353	360
4	18090	0	18090	5	0	0	0	0	1	1	1	1	2	2	2	2	3	3	3	3	4	4	4	4	5	G	A	341	353	360
4	18108	1	18108	13	0	0	0	3	5	7	7	7	10	10	13	10	10	7	7	7	5	3	0	0	0	G	A	339	341	360
4	18216	0	18216	5	0	3	2	1	0	3	2	1	0	1	2	1	0	1	2	1	0	3	2	1	0	G	G	343	345	330	360
4	18324	0	18324	8	1	2	4	5	5	6	7	8	9	11	12	13	13	14	15	16	17	18	18	20	20	G	G	341	341	330	360
4	18432	0	18432	3	0	0	1	2	3	4	3	6	7	8	9	10	11	12	13	14	15	16	17	18	19	G	A	337	341	360
4	18540	1	18540	10	20	16	10	12	16	15	12	10	8	9	20	17	12	13	7	5	8	17	11	10	5	G	G	335	341	330
4	18658	0	18658	10	0	2	2	3	3	3	5	1	5	6	8	6	8	9	9	10	10	10	11	11	0	N	N	345	345	330	360
4	18766	1	18766	10	5	1	10	2	20	5	15	14	2	11	20	1	7	9	4	5	18	14	20	1	17	G	G	325	345	360
4	18874	0	18874	4	10	9	5	3	2	1	3	3	3	2	1	3	3	3	3	3	3	4	3	3	5	G	A	343	351	360
4	18982	0	18982	7	0	1	2	3	4	5	6	7	8	9	10	10	10	10	10	10	10	10	10	15	0	G	G	341	343	330	360
4	19000	0	19000	8	1	2	3	4	5	6	7	8	9	10	11	12	11	10	8	10	10	15	15	15	15	A	A	341	348	330
5	19119	0	19119	4	0	1	1	2	2	2	4	4	4	5	5	5	6	6	8	8	10	10	12	12	15	G	A	339	341	330	360
5	19228	0	19228	5	20	20	3	1	2	2	2	3	3	3	3	4	4	4	4	4	5	5	0	0	0	A	A	343	345	330	360
5	19337	1	14337	6	15	12	9	8	6	7	6	7	6	5	5	5	4	4	3	3	2	2	1	1	0	G	G	341	341	360
5	19446	1	19446	0	0	1	2	1	2	1	2	1	2	1	2	3	2	1	2	1	2	1	2	1	2	A	A	339	341	330
5	19555	1	19555	6	0	0	0	11	8	5	2	9	9	9	9	10	10	10	12	13	13	13	15	15	15	G	A	339	339	360
5	19664	0	19664	5	0	0	2	3	3	4	4	5	5	6	6	7	7	8	9	10	11	12	13	14	15	A	A	345	351	330	360
5	19773	0	19773	5	20	19	18	17	16	15	14	13	12	11	10	9	8	7	6	5	4	3	2	1	0	G	A	341	345	330
5	19882	1	19882	5	0	2	2	4	6	10	11	11	12	12	13	13	13	14	15	15	16	16	17	18	20	G	A	339	343	360
5	19991	0	19991	6	7	7	7	7	7	7	7	7	6	6	6	6	6	6	6	5	4	3	2	1	0	G	G	341	348	360
5	20020	1	20020	7	0	0	0	0	5	5	5	5	8	8	8	10	10	10	15	15	15	15	20	20	20	G	G	341	345	330
5	20240	1	20240	9	0	5	8	4	9	10	9	12	14	13	15	17	2	3	11	20	1	6	7	19	18	G	G	341	343
5	20350	0	20350	15	19	19	17	16	15	14	13	12	11	10	10	9	8	7	6	5	10	8	8	10	10	A	A	345	348	330	360
5	20460	0	20460	9	0	2	4	6	8	10	12	14	16	18	20	20	20	20	20	20	2	4	6	8	20	A	A	341	341	330	360
5	20570	1	20570	8	0	1	2	3	4	5	6	7	8	9	10	11	12	13	14	15	16	17	18	19	20	G	A	325	342	330
5	20680	0	20680	10	0	0	0	3	3	5	5	5	8	10	10	10	10	10	10	12	12	15	15	15	15	G	A	345	347	360
5	20790	1	20790	2	0	0	1	2	3	4	5	6	7	8	9	10	11	12	13	14	15	16	17	18	19	G	A	339	341	360
5	20800	0	20800	10	0	1	4	5	6	7	8	9	10	11	12	13	14	15	16	17	18	19	20	20	20	G	A	339	339	330	390
5	20910	0	20190	2	0	2	3	4	5	5	6	7	8	9	5	4	3	2	1	0	0	0	0	0	0	G	G	343	347	330	360
6	21142	0	21142	6	0	3	2	4	5	10	7	9	7	11	12	10	14	15	16	17	18	18	19	20	20	G	G	343	351
6	21254	1	21254	1	0	0	0	1	1	1	1	2	2	2	2	2	3	3	3	4	4	4	4	4	5	G	G	339	341	360
6	21366	0	21366	10	1	5	7	7	4	6	8	3	13	7	6	10	6	7	10	9	9	15	5	5	10	G	G	339	341	360
6	21478	0	21478	2	0	0	0	1	1	2	2	1	2	2	2	3	3	3	3	3	3	3	3	3	4	G	G	341	343	330	360
6	21580	0	21580	9	5	5	5	5	5	5	10	10	10	10	10	15	15	15	15	15	15	15	15	20	20	G	A	343	345	360
6	21692	1	21692	10	0	0	0	0	4	5	5	5	5	5	10	10	10	10	10	10	10	10	10	10	10	G	G	345	345	360
6	21704	1	21706	0	0	0	0	0	0	0	0	0	0	0	0	0	0	0	0	0	0	0	0	0	20	A	A	335	347	330	360
6	21816	0	21816	2	0	0	0	0	0	0	0	0	2	2	3	3	3	3	3	3	3	3	3	3	3	G	G	345	353	360
6	21928	0	21980	6	15	12	14	3	7	8	3	16	5	5	2	4	6	2	3	8	10	6	8	5	3	G	G	337	341	360
6	22040	0	22040	15	10	10	10	10	10	10	10	10	10	10	10	20	20	20	20	20	20	20	20	20	20	G	A	343	345	360
6	22154	1	22154	16	0	6	4	8	14	1	16	5	6	4	18	9	12	13	15	14	16	11	17	19	20	G	G	337	339	330	360
6	22268	0	22268	4	0	2	4	5	7	9	3	2	1	2	0	7	6	6	7	5	4	3	2	1	1	G	G	324	339
6	22372	0	22372	10	2	12	15	7	9	6	10	14	16	11	9	8	8	7	6	5	4	3	2	1	0	G	A	341	347
6	22486	0	22486	5	0	2	2	5	4	5	4	5	4	6	5	5	5	5	5	5	5	5	5	5	5	G	A	341	349	330	360
6	22590	0	22590	10	0	3	12	18	12	5	6	6	9	11	4	9	10	11	12	10	14	15	16	17	18	G	A	347	351
6	22604	0	22604	8	20	19	18	17	16	15	14	13	12	11	10	9	12	11	10	8	6	4	2	0	0	G	G	324	347
6	22718	1	22718	5	0	3	4	5	6	5	7	4	4	3	2	3	3	3	4	2	3	2	1	0	0	G	A	335	351	360
6	22936	1	22936	6	0	3	3	4	7	8	9	10	10	10	10	12	13	14	15	16	17	18	18	20	20	G	A	0	0
6	23050	0	23050	4	5	1	2	3	4	5	4	3	2	1	1	5	4	5	4	5	4	5	4	5	5	G	G	337	339	330	360
7	23166	1	23166	8	0	1	2	3	4	5	6	7	8	9	10	9	8	7	6	5	4	3	2	1	0	G	G	339	341	330	360
7	23272	0	23272	0	0	0	0	2	2	2	3	3	4	4	4	4	4	4	4	5	5	5	6	6	6	G	G	324	334	330	360
7	23388	1	23388	6	0	2	2	4	3	2	4	8	5	4	3	3	5	6	1	4	5	2	2	4	5	G	A	345	345	360
7	23494	0	23494	4	6	6	6	6	6	6	6	6	6	6	6	4	4	4	4	4	4	4	4	4	4	G	A	337	347	330	360
7	23500	0	23500	6	1	2	3	4	5	6	7	8	9	10	11	12	13	14	15	16	17	18	19	20	20	G	A	339	345
7	23616	0	23616	7	0	2	3	5	6	7	7	8	8	9	9	10	12	14	14	15	15	16	17	18	19	G	G	339	341
7	23722	1	23722	4	0	0	0	2	1	2	1	2	1	2	1	2	1	2	1	2	1	2	1	2	1	A	A	339	351	330	360
7	23838	1	23838	20	5	5	5	10	15	15	15	16	17	18	19	20	20	20	20	20	20	20	20	20	20	G	A	339	343	360
7	23944	0	23944	7	0	19	15	18	14	17	13	16	12	11	10	8	9	5	7	4	20	6	2	1	3	A	A	345	347	330	360
7	24060	1	24060	4	0	0	0	0	0	0	0	0	0	2	2	3	3	3	3	4	4	4	4	5	5	G	A	339	341
7	24178	1	24178	10	0	1	2	3	4	5	6	7	8	9	10	11	12	13	14	15	16	17	18	19	20	G	A	339	341	330
7	24286	1	24286	18	20	15	12	20	20	15	15	17	11	10	12	13	15	16	16	16	17	18	19	19	20	G	A	337	339	330
7	24394	1	24394	10	0	1	2	3	4	5	6	7	8	9	10	11	12	13	14	15	16	17	18	19	20	G	A	337	351	360
7	24402	1	24402	0	0	0	0	0	0	0	0	0	0	0	0	0	0	0	0	0	0	0	0	0	0	G	A	339	345	330
7	24510	0	24510	2	0	4	3	4	5	7	8	5	9	11	12	13	10	13	15	13	14	15	17	18	16	G	A	339	341	360
7	24628	1	24628	0	0	0	0	0	0	0	0	0	0	0	0	0	0	0	0	0	0	0	0	0	0	G	G	339	345
7	24736	0	24736	4	0	0	1	2	3	4	5	6	7	8	9	10	11	12	13	14	15	16	17	18	19	G	G	339	341	360
7	24844	0	24844	5	0	2	4	5	4	6	8	9	10	11	8	14	8	10	16	15	15	15	15	0	0	G	A	345	351	330	360
7	24952	0	24952	2	0	0	0	1	1	1	1	1	2	2	2	1	0	1	2	1	0	2	2	1	0	G	A	339	339	330	360
7	25070	1	25070	9	0	3	3	4	4	5	5	6	6	7	7	4	4	3	3	2	2	1	1	0	0	G	G	339	339	360
8	25290	0	25290	2	0	0	0	0	1	2	2	4	4	5	8	8	8	9	14	11	11	11	12	14	16	G	A	344	348	330
8	25300	0	25300	0	0	1	2	3	4	5	6	7	8	9	10	11	12	13	14	15	16	17	18	19	20	G	A	335	345	360	390
8	25410	1	25410	7	0	7	6	5	8	7	10	8	7	6	10	9	8	7	6	5	4	3	2	1	0	G	A	341	345	360
8	25520	1	25520	6	0	2	3	3	5	6	6	7	7	7	7	8	8	8	8	8	8	8	8	8	8	G	G	341	345	330
8	25630	1	25630	4	4	4	4	4	4	4	4	4	4	4	4	4	4	4	4	4	4	4	4	4	4	G	A	339	345	360
8	25740	0	25740	7	0	0	0	1	3	5	5	5	7	7	7	9	9	10	10	10	11	13	15	16	17	G	G	341	343	330
8	25850	1	25850	5	0	2	3	5	5	5	6	6	6	7	7	7	8	8	9	9	10	10	10	10	10	G	A	335	351	360
8	25960	0	25960	2	0	1	1	2	2	2	3	3	3	3	4	3	2	1	2	3	3	1	2	1	1	G	G	339	341	360
8	26080	1	26080	17	0	0	1	1	2	2	6	6	7	10	11	10	15	15	10	14	14	15	17	20	20	G	G	339	339	330
8	26192	0	26192	7	0	10	10	10	10	10	15	15	15	15	15	15	15	15	15	15	15	15	15	15	15	G	G	339	341
8	26204	0	26204	6	2	4	2	6	8	9	10	11	12	12	15	16	12	14	17	15	16	17	18	18	18	G	G	337	351	360
8	26316	0	26316	15	0	0	1	1	2	2	2	3	4	4	4	5	6	7	7	8	8	9	9	10	10	G	G	337	337	360
8	26428	0	26428	5	0	1	2	1	4	5	5	5	5	5	5	5	5	5	5	5	5	1	1	1	0	N	N	347	351
8	26642	0	26642	15	3	6	10	14	16	7	6	20	15	10	17	11	16	9	8	12	3	7	16	17	5	G	G	335	341	360
8	26754	0	26754	7	0	0	4	5	4	5	7	7	7	4	5	6	4	3	3	5	2	1	2	2	7	G	G	337	341	330
8	26866	0	26866	7	0	2	3	5	6	7	8	9	10	11	12	11	10	9	8	7	6	5	4	3	2	A	A	341	343	360
8	26978	0	26978	6	8	8	8	7	7	7	7	7	7	6	6	5	5	5	4	4	3	3	2	1	1	G	A	339	354	330	360
8	27090	0	27090	6	2	3	15	5	7	10	1	0	6	8	4	16	9	13	1	14	11	19	17	18	20	G	G	335	341	330
9	27104	1	27104	8	0	1	2	3	4	5	10	10	10	10	10	15	15	15	15	15	20	20	20	20	20	G	G	339	339	330
9	27218	1	27218	3	0	1	2	3	4	5	6	7	8	9	10	11	12	13	14	15	16	17	18	19	20	G	G	339	345	330
9	27322	0	27322	10	0	1	2	3	4	5	6	7	8	9	10	10	9	8	7	6	5	4	3	2	1	G	A	335	343	330	360
9	27436	1	27436	1	0	4	5	6	7	8	9	10	10	10	10	0	0	0	0	0	0	0	0	0	0	G	G	345	347	360
9	27540	1	27540	10	0	0	1	2	3	4	5	6	7	8	9	8	7	6	5	4	3	2	1	1	1	A	A	343	351	330
9	27654	1	27654	7	0	1	1	1	1	1	1	1	1	1	1	1	1	1	1	0	0	0	0	0	0	G	A	339	347	360
9	27768	1	27768	10	0	1	2	3	3	3	6	7	8	9	10	10	8	7	6	5	4	3	2	1	0	G	G	335	345	360
9	27872	1	27872	7	0	0	0	1	1	1	2	2	2	3	3	3	4	4	4	5	5	5	6	6	6	G	G	337	343	360
9	27986	1	27986	11	0	0	0	0	0	0	0	0	0	0	0	0	0	0	0	0	0	0	0	0	0	G	A	339	341	330
9	28000	1	28000	0	0	1	5	2	4	0	3	5	5	7	6	4	4	1	2	7	7	8	8	12	10	G	A	345	345	330
9	28116	0	28116	5	0	1	2	6	6	2	10	5	9	15	14	4	18	5	3	15	14	17	20	14	20	A	A	324	341	360
9	28222	1	28222	0	0	0	0	0	0	0	0	0	0	0	0	0	0	0	0	0	0	0	0	0	0	G	A	339	343	360
9	28338	1	28338	10	0	1	2	3	4	5	6	7	8	9	10	10	10	10	10	10	10	10	10	10	10	G	G	339	345	360
9	28444	1	28444	5	0	3	5	5	7	7	9	9	9	11	11	13	13	15	15	17	17	19	19	20	20	A	A	339	351	360
9	28550	1	28550	3	0	1	1	2	4	5	6	8	7	5	9	5	6	6	7	7	8	8	9	9	10	G	G	335	345	330
9	28666	0	28666	0	0	1	2	3	0	10	0	0	8	10	0	0	0	0	0	0	0	0	0	0	0	G	A	337	345	360
9	28772	1	28762	4	0	1	2	3	4	5	6	7	8	9	10	11	12	13	14	15	16	17	18	19	20	N	N	335	335
9	28888	0	28888	5	0	1	1	5	5	6	6	8	9	10	10	10	11	12	13	10	11	16	17	18	20	G	A	341	345
9	28994	0	28994	4	2	3	4	3	4	7	10	10	10	15	12	15	15	15	18	18	18	19	18	19	20	G	G	345	345	360
9	29010	0	29010	7	0	1	3	4	6	6	8	4	4	5	8	7	6	5	3	0	0	0	0	0	0	G	A	335	343	330	360
10	29128	0	29128	8	7	7	9	7	7	5	5	5	5	5	6	6	6	6	6	6	6	6	7	8	9	G	G	0	0
10	29236	0	29236	4	0	1	4	1	8	5	12	9	8	13	10	7	4	11	8	15	12	9	2	1	1	G	A	339	341	330	360
10	29344	1	29344	10	0	1	2	3	4	5	6	7	8	9	10	11	12	12	12	13	13	14	14	15	15	G	G	337	339	330
10	29452	0	29452	15	0	1	2	3	4	5	6	7	8	9	10	11	12	13	14	15	16	17	18	19	20	G	A	0	0	330
10	29560	1	29560	5	10	9	8	7	6	5	4	3	3	3	3	3	3	3	3	5	5	5	5	5	10	G	G	338	341
10	29678	1	29678	4	0	1	3	2	4	5	8	6	9	7	10	8	11	9	12	10	13	11	14	15	20	G	A	339	341	360
10	29786	0	29786	0	0	1	2	3	4	5	5	6	7	7	9	9	9	10	10	10	11	12	13	14	15	G	G	345	351	360
10	29894	0	29894	5	0	12	13	10	9	6	9	10	7	5	4	5	3	5	3	2	3	4	3	2	1	G	G	341	343	330	360
10	29902	1	29902	1	0	1	0	1	1	1	1	1	2	3	5	3	8	7	6	5	4	3	2	1	10	G	A	0	0	360
10	30030	0	30030	7	0	1	1	2	6	12	13	18	15	8	16	11	18	6	12	9	10	14	16	9	10	A	A	347	352	330	360
10	30250	1	30250	5	0	0	1	1	1	2	2	3	3	3	4	4	5	5	6	6	6	6	6	6	7	A	A	339	341	360
10	30360	0	30360	8	0	0	0	0	0	5	5	5	5	5	10	10	10	10	10	12	12	12	12	15	20	G	G	339	341	330	360
10	30470	0	30470	5	20	19	18	17	16	15	14	13	12	11	10	10	12	13	14	15	16	17	18	19	20	G	A	338	341
10	30580	0	30580	3	0	2	1	4	5	4	3	2	7	5	9	7	6	10	7	10	15	12	11	17	20	A	A	333	341
10	30690	1	30690	7	0	0	0	1	1	1	2	2	2	3	3	3	3	4	4	5	5	4	4	5	5	G	A	339	347	360
10	30700	1	30700	20	20	20	20	20	20	20	20	20	20	20	20	20	20	20	20	20	20	20	20	20	20	G	G	339	351	360
10	30810	0	30810	8	0	2	4	4	4	4	5	8	8	10	10	10	10	10	5	5	5	5	5	5	0	A	A	341	345	360
10	30920	1	30920	4	0	1	2	3	4	5	4	3	2	1	3	3	2	2	2	2	3	1	2	2	4	N	N	0	0	330
